# Supplementary material for: CARD9 Deficiency Increases Hippocampal Injury Following Acute Neurotropic Picornavirus Infection but Does Not Affect Pathogen Elimination
Source: Int J Mol Sci. 2021 Jun 29;22(13):6982. doi: 10.3390/ijms22136982 (PMC8268812; doi:10.3390/ijms22136982)
Supplement: Supplementary file 1 [file ijms-22-06982-s001.zip]

Archive with 1 entries (1 files):
- ijms-1227378-supplementary.pdf
